# Supplementary material for: A Bibliometric Review of Publications on Oxidative Stress and Chemobrain: 1990–2019
Source: Antioxidants (Basel). 2020 May 18;9(5):439. doi: 10.3390/antiox9050439 (PMC7278845; doi:10.3390/antiox9050439)
Supplement: Supplementary file 1 [file antioxidants-09-00439-s001.zip › Table S2.xlsx]

## Sheet: Sheet1
Table S2. Term map data 1990-1999
Term	Cluster	Links	Total Link Strength	Occurrences	Average citations
activation	1	36	70	19	44.7368
antioxidant enzymes	1	37	73	13	60.4615
antioxidants	1	42	122	23	58.3478
apoptosis	1	36	70	18	64.3333
breast-cancer	1	56	203	75	78.0667
cancer	1	31	61	19	48.0526
carcinogenesis	1	18	29	10	73.4
catalase	1	33	72	15	40.2667
cells	1	49	171	46	55.8478
cyclophosphamide	1	20	33	14	17.9286
dna	1	25	35	12	36.9167
endothelial-cells	1	25	32	10	68
expression	1	44	114	38	76.5789
free-radicals	1	55	286	59	96.5593
genes	1	27	43	17	74
growth	1	32	44	14	42.3571
human breast-cancer	1	22	30	10	36.4
in-vitro	1	21	29	11	63.2727
induction	1	44	76	21	40.8095
inhibition	1	36	89	20	59.2
mechanisms	1	52	141	31	38.8065
mnsod	1	31	59	13	60
oxidation	1	35	66	14	68.1429
oxidative stress	1	46	116	26	75.6154
reactive oxygen species (ros)	1	38	60	13	47
receptors	1	20	31	11	21.3636
superoxide-dismutase	1	58	225	57	64.6667
tumor-necrosis-factor	1	24	39	13	57.1538
vitamin-e	1	28	57	13	37.6923
adriamycin	2	56	424	80	38.0875
anthracyclines	2	37	123	20	38.85
cardiac mitochondria	2	30	77	11	38.2727
cardiotoxicity	2	43	213	37	57
damage	2	27	54	14	51.5714
doxorubicin	2	56	421	77	34.1299
heart	2	38	136	22	49.4545
hydrogen-peroxide	2	58	291	69	82.6667
icrf-187	2	30	70	12	31.1667
iron	2	32	107	22	29.0909
lipid-peroxidation	2	54	362	76	69.7237
mitochondrial	2	33	74	12	78.3333
nadh dehydrogenase	2	24	67	11	40.3636
oxygen	2	32	91	17	41.2941
radical formation	2	32	72	11	39.0909
rat-heart	2	36	85	14	98
rats	2	39	124	29	38.8966
superoxide	2	47	178	42	46.3095
toxicity	2	42	136	25	66.56
breast-cancer-cells	3	33	68	18	33.6111
cyto-toxicity	3	29	76	17	41.1765
cytotoxicity	3	38	83	16	20.875
dna-damage	3	41	96	20	48.7
drug-resistance	3	23	53	11	55.0909
free-radical formation	3	34	78	15	49.8667
gene-expression	3	27	45	14	58.4286
glutathione	3	50	153	30	35.3333
glutathione-peroxidase	3	42	132	25	45.64
hydroxyl radical formation	3	24	47	10	33.8
metabolism	3	30	45	13	37.1538
multidrug-resistance	3	30	90	19	36.6316
p-glycoprotein	3	23	58	12	32.4167
topoisomerase-ii	3	28	45	10	52.7
tumor-cells	3	45	132	23	43.2609
