# Supplementary material for: A Bibliometric Review of Publications on Oxidative Stress and Chemobrain: 1990–2019
Source: Antioxidants (Basel). 2020 May 18;9(5):439. doi: 10.3390/antiox9050439 (PMC7278845; doi:10.3390/antiox9050439)
Supplement: Supplementary file 1 [file antioxidants-09-00439-s001.zip › Table S3.xlsx]

## Sheet: Sheet1
Table S3. Term map data 2000-2009
Term	Cluster	Links	Total Link Strength	Occurrences	Average citations
acid	3	95	204	29	35.8966
activated protein-kinase	1	82	165	28	79.4286
activation	1	195	946	141	59.695
acute promyelocytic leukemia	1	41	71	13	37.8462
adriamycin	4	185	1126	145	45.3793
adriamycin-induced cardiomyopathy	4	72	147	18	103.5
akt	1	56	91	13	57.0769
alpha-tocopherol	2	55	95	15	79.9333
alzheimers-disease	2	55	83	15	49
angiogenesis	1	74	117	19	64.5263
anthracycline cardiotoxicity	4	57	120	17	83.5882
anthracyclines	4	129	417	54	46.1852
anticancer drugs	1	89	172	24	44.2083
antioxidant activity	3	87	168	27	36.2963
antioxidant enzymes	2	151	491	66	63.1818
antioxidant status	3	72	163	23	50.9565
antioxidants	3	207	1341	187	60.2567
antitumor-activity	1	104	198	29	56.6207
apoptosis	1	250	2692	388	56.6005
arsenic trioxide	1	53	95	14	67.5714
assay	3	80	193	27	39.1111
association	2	79	240	40	60.05
base excision-repair	2	43	64	12	70.8333
bcl-2	1	103	270	32	64.375
beta-carotene	2	45	75	13	57.2308
blood	2	50	115	15	36.2667
brain	2	50	95	12	63.8333
breast-cancer	2	254	3030	541	57.4713
breast-cancer cells	1	185	945	174	65.5115
breast-cancer patients	2	73	103	24	69.7083
breast-cancer risk	2	65	123	30	92.7333
breast-cancer-cells	1	68	108	21	33.4286
cancer	2	203	830	131	72.084
cancer-cells	1	145	460	70	45.2143
carcinogenesis	2	113	346	55	75.0727
carcinoma	2	104	216	34	45.5
carcinoma-cells	1	119	276	43	43.1163
cardiac mitochondria	4	58	103	12	44.25
cardiomyocyte apoptosis	4	45	82	12	64.5
cardiomyocytes	4	108	372	48	63.3958
cardiomyopathy	4	89	293	36	62.8056
cardiotoxicity	4	147	848	104	48.0288
caspase-3	1	60	99	12	44.1667
caspases	1	108	293	38	49.4737
catalase	3	127	353	43	45.5116
cell-cycle	1	104	194	33	87.3333
cell-death	1	133	370	52	52.1346
cell-lines	2	83	130	21	46.0952
cell-proliferation	1	44	63	13	105.462
cells	2	185	773	115	45.1826
chemoprevention	3	74	129	20	34.5
chemotherapy	3	160	379	55	42.0182
cisplatin	1	73	143	20	39.2
colon-cancer	2	71	122	21	45.5238
colorectal-cancer	2	72	115	21	70.7143
combination	1	51	67	12	36
comet assay	2	66	149	24	72.25
congestive-heart-failure	4	45	80	12	176.917
copper	2	67	125	19	58.4211
cycle arrest	1	64	110	19	67.1053
cyclophosphamide	3	106	360	60	39.6667
cytochrome c	1	64	118	13	53
cytochrome-c	1	120	351	50	75.18
cytochrome-c release	1	93	245	37	93.5405
cytotoxicity	3	142	412	60	45.2167
damage	2	139	396	59	63.9322
daunorubicin	4	69	141	19	32.7895
death	1	147	599	87	55.8506
derivatives	3	46	62	13	48.3077
differentiation	1	99	198	31	45.6129
disease	2	91	223	32	50.375
dna	2	109	223	36	45.7778
dna fragmentation	1	52	91	13	52.2308
dna-damage	2	198	762	118	50.5593
dna-repair	2	68	122	20	92.05
down-regulation	1	83	184	28	67.5
doxorubicin	4	220	1938	266	43.7556
doxorubicin cardiotoxicity	4	94	231	35	58
doxorubicin-induced apoptosis	4	71	140	19	44.1579
drug-resistance	1	84	170	29	49.1379
endothelial growth-factor	1	48	67	13	79.3846
endothelial-cells	4	118	336	48	66.25
enzymes	3	91	223	32	39.5938
epidermal-growth-factor	1	49	78	13	72.6154
epithelial-cells	1	108	215	33	61.2424
estradiol	2	57	94	15	43.1333
estrogen	2	89	172	28	42.4286
estrogen-receptor	2	88	154	26	58.7692
estrogens	2	43	70	12	50.3333
expression	1	219	1252	193	51.0674
extracts	3	60	112	15	49
factor-alpha	1	50	78	12	75.5
factor-kappa-b	1	69	113	15	104.733
flavonoids	3	117	260	37	57.973
free radical	4	51	75	12	78.3333
free-radical formation	4	39	71	14	92
free-radicals	3	214	1061	149	53.396
gene-expression	1	186	715	119	59.8992
generation	4	94	191	29	51.4828
genes	1	131	359	62	43.0968
genetic polymorphisms	2	61	139	25	95.56
glutathione	3	173	715	95	43.8
glutathione s-transferases	2	60	89	15	45.2667
glutathione-peroxidase	3	147	617	77	56.2338
glutathione-s-transferase	3	69	124	18	68.0556
growth	1	160	589	91	49.1978
growth-factor	1	60	95	17	77.0588
growth-factor-beta	1	56	84	14	75.1429
growth-inhibition	1	51	81	15	31.9333
heart	4	117	421	54	52.4259
heart-failure	4	105	374	49	70.1224
hepatocellular-carcinoma	1	79	156	29	64.3448
hl-60 cells	1	69	137	22	67
hormone replacement therapy	2	40	79	15	66.3333
horseradish-peroxidase	4	36	68	13	53.2308
human breast-cancer	1	144	372	67	112
hydrogen-peroxide	1	235	1618	266	66.4474
hypoxia	1	64	102	14	70
identification	2	77	127	25	66.92
in-vitro	1	217	1006	165	56.903
in-vivo	1	196	671	107	70.1589
inactivation	3	68	116	18	52.9444
induced apoptosis	1	203	933	132	62.5076
induced cardiomyopathy	4	98	368	46	99.1957
induced cardiotoxicity	4	101	320	43	66.814
induced cytotoxicity	3	63	99	16	49.5625
induced oxidative stress	3	66	104	14	57.1429
induction	1	168	580	86	49.8721
inflammation	3	55	83	18	46.5
inhibition	1	195	799	114	53.693
inhibitors	1	56	90	14	41.2143
injury	3	91	197	27	35.7037
involvement	3	92	149	20	47.55
ionizing-radiation	1	73	145	27	59.4074
iron	4	68	146	19	30.5263
ischemia-reperfusion injury	4	73	128	21	106.286
kappa-b	4	68	98	15	76
kinase	1	80	140	20	63.85
leukemia	1	69	101	12	29.75
leukemia-cells	1	77	155	24	46.8333
life-span	1	41	64	12	111.667
lipid-peroxidation	3	206	1518	211	52.5829
lipoic acid	3	54	107	13	46.5385
liver	3	105	222	33	48.0303
lung-cancer	2	107	266	47	75.3404
lymphocytes	2	48	82	12	55.5
malignant phenotype	1	46	87	13	88.8462
malondialdehyde	3	74	176	23	35.2174
mammalian-cells	2	58	87	16	71.375
map kinase	1	48	82	14	41.4286
mcf-7 cells	1	107	225	32	52.125
mechanisms	3	193	613	88	62.1364
mediated apoptosis	4	92	205	28	57.5
melanoma-cells	1	51	68	12	51.5833
melatonin	3	92	206	26	86.2308
membrane	5	61	93	12	29.75
messenger-rna	1	82	170	33	54.3333
metabolism	3	134	370	56	40.3929
metabolites	2	43	50	12	26.75
metallothionein	4	54	86	12	27.0833
metastasis	1	83	179	27	59.2222
mice	3	134	339	50	40.66
mitochondrial	1	178	816	111	59.4595
mitochondrial membrane potential	1	61	100	12	46.3333
mitochondrial permeability transition	1	85	138	19	60
mitochondrial targeting sequence	2	55	168	26	60.0385
mnsod	2	193	982	151	73.5099
modulation	1	64	97	13	31.1538
multidrug-resistance	1	76	185	30	39.3667
mutations	2	72	129	23	54.6522
n-acetylcysteine	3	72	117	17	43.2353
n-terminal kinase	1	69	121	16	59.125
nadph oxidase	1	66	115	18	79.0556
necrosis	1	80	137	20	46.6
necrosis-factor-alpha	1	85	172	34	81.0294
nephrotoxicity	3	56	106	15	35.0667
nf-kappa-b	1	171	784	121	93.5455
nitric-oxide	4	201	867	138	60.8043
nitric-oxide synthase	4	118	301	47	96.6383
ovarian-cancer	2	69	101	17	63.9412
overexpression	1	144	427	62	50.0806
oxidation	3	68	111	22	31.7727
oxidative damage	2	84	135	20	59.65
oxidative dna damage	2	47	72	12	55.4167
oxidative dna-damage	2	88	165	31	65.7097
oxidative stress	3	258	3387	501	59.3992
oxygen	1	84	134	20	75.95
p-glycoprotein	1	84	173	28	38.2857
p53	1	127	319	50	64.62
paclitaxel	1	103	235	38	53.5526
parkinsons-disease	2	56	91	16	54.1875
pathways	1	103	225	35	40.7429
performance liquid-chromatography	2	37	52	13	102.769
permeability transition pore	1	101	215	28	90.8929
peroxynitrite	4	85	225	32	41.8125
phase-ii trial	1	61	84	16	43.75
phosphorylation	1	96	177	28	45.8214
photodynamic therapy	1	57	95	17	60.9412
plasma	2	69	150	23	38.6087
poly(adp-ribose) polymerase	1	49	69	12	78.25
polymorphisms	2	81	287	47	52.5319
postmenopausal women	2	70	119	21	45.3333
ppar-gamma	1	36	68	13	31.3846
prevention	3	86	177	24	45.1667
progression	1	82	120	17	50.2353
proliferation	1	114	267	38	43.4474
prostate-cancer	2	130	346	57	75.7544
protects	3	111	277	38	45.4474
protein-kinase	1	72	116	19	54.4211
protein-kinase-c	1	71	131	20	58.3
proteins	1	137	317	55	42.9818
radiation	2	68	114	17	54.9412
radiation-therapy	2	53	96	19	53.4211
radical formation	4	70	171	22	36.5909
radicals	3	62	90	14	54.6429
rat-heart	4	67	114	15	52.2667
rat-liver	3	74	108	18	65.4444
rats	3	157	635	94	43.8404
reactive oxygen	4	153	602	79	83.1899
reactive oxygen species (ros)	1	237	1210	177	60.4237
receptors	1	91	194	30	38.1333
redox regulation	1	67	128	20	59.6
reduction	3	66	114	16	36.9375
repair	2	60	94	16	100.562
resistance	1	108	287	40	46.275
risk	2	114	371	64	44.5469
ros	1	141	410	57	57.5088
saccharomyces-cerevisiae	1	51	72	14	79.6429
selenium	3	68	134	19	45.5789
sensitivity	1	67	116	14	40.7857
signal-transduction	1	112	244	41	69.9756
signaling pathways	1	81	159	25	72.84
smooth-muscle-cells	1	57	95	15	71.9333
squamous-cell carcinoma	2	47	73	15	96.4
stress	2	133	288	43	62.8837
superoxide	4	153	467	67	51.791
superoxide-dismutase	3	220	1524	218	54.4633
survival	2	80	144	20	47.95
susceptibility	2	47	113	19	49.3684
system	3	45	69	14	60.7143
tamoxifen	2	119	237	37	34.8919
taxol	1	66	109	16	68.75
therapy	2	96	174	31	50.7742
thioredoxin	1	66	107	15	54.4
thioredoxin reductase	1	60	89	12	59.25
tissues	3	95	228	34	34.5882
tnf alpha	1	66	107	17	44.5882
toxicity	3	134	534	72	54.3333
transcription	1	60	92	15	57.2
transcription factors	1	97	256	35	78.4857
transformation	1	52	72	13	64
transgenic mice	4	120	425	58	65.4138
tumor progression	1	47	72	13	59.9231
tumor-cells	1	120	312	50	52.28
tumor-growth	1	50	71	12	50.5
tumor-necrosis-factor	1	118	317	49	75.3265
tumors	2	87	163	24	50.0833
tyrosine phosphorylation	1	35	62	12	104.333
up-regulation	1	81	151	22	48.8182
vitamin-e	3	119	287	38	69.9737
women	2	50	81	14	27.7857
zinc	2	50	85	14	29.9286
