# Supplementary material for: A Bibliometric Review of Publications on Oxidative Stress and Chemobrain: 1990–2019
Source: Antioxidants (Basel). 2020 May 18;9(5):439. doi: 10.3390/antiox9050439 (PMC7278845; doi:10.3390/antiox9050439)
Supplement: Supplementary file 1 [file antioxidants-09-00439-s001.zip › Table S4.xlsx]

## Sheet: Sheet1
Table S4. Term map data 2010-2019
Term	Cluster	Links	Total Link Strength	Occurrences	Average citations
5-fluorouracil	3	113	246	34	12.2059
accumulation	3	151	270	34	20.7353
acid	3	292	941	127	12.1969
acrolein	2	62	115	15	16.3333
activated protein-kinase	1	222	632	79	26.3165
activation	4	495	5261	656	17.8384
acute lymphoblastic-leukemia	2	93	167	23	37
acute myeloid-leukemia	1	108	197	31	33.0645
adenocarcinoma	1	101	180	24	11.2917
adhesion	1	81	126	19	12.5263
adriamycin	2	311	1557	185	17.4919
adriamycin-induced cardiomyopathy	2	67	116	15	37.7333
adriamycin-induced cardiotoxicity	2	76	129	15	53.0667
aerobic glycolysis	1	115	232	30	55
agent	3	99	181	24	8.125
aging	1	76	136	18	44.1667
akt	1	247	755	84	20.8095
alpha-lipoic acid	2	118	239	28	16.8571
alpha-tocopherol	2	95	161	23	11.8261
alpha-tocopheryl succinate	1	84	133	17	26.2941
alzheimers-disease	2	80	127	20	33.55
ampk	1	144	322	36	21.9444
analogs	5	81	175	27	8.963
androgen receptor	1	70	114	15	25.4667
angiogenesis	1	249	860	108	24.7037
anthracycline cardiotoxicity	2	108	241	28	22.7857
anthracycline-induced cardiotoxicity	2	120	248	33	40.2727
anthracyclines	2	195	670	83	29.6747
anti-cancer	5	290	1112	154	14.0519
anti-inflammatory	2	76	116	16	13.1875
antibacterial	5	95	159	22	8.0909
antibacterial activity	3	77	141	19	11.7895
anticancer activity	5	228	636	88	12.0568
anticancer agents	5	126	249	36	15.8889
anticancer drugs	3	203	474	67	19.7313
antimicrobial activity	5	64	129	20	13.05
antioxidant activity	5	233	761	111	16.0991
antioxidant capacity	5	91	126	15	6.8
antioxidant enzymes	2	230	714	90	14.0333
antioxidant properties	2	73	112	16	15.625
antioxidant status	2	145	397	51	14.902
antioxidants	2	451	3425	458	19.2183
antiproliferative activity	5	85	146	25	18.4
antitumor	5	155	355	52	12.6731
antitumor agents	3	86	125	17	11.4706
antitumor-activity	5	284	869	121	20.7851
apoptosis	4	593	15221	1911	15.9409
aqueous extract	2	73	128	17	8.4118
arrest	4	144	376	44	15.7273
arsenic trioxide	4	120	229	26	19.4231
ascorbic-acid	2	122	218	27	13.1481
assay	5	233	718	102	12.7843
association	2	163	484	77	12.0649
atm	1	69	136	17	11
atp	2	80	117	15	18.3333
autophagy	1	403	2657	318	18.8805
bax	4	128	288	34	12.7059
bcl-2	4	195	547	62	19.0161
bcl-2 family	4	95	173	21	17.2381
berberine	4	100	157	17	17.1176
beta-catenin	1	88	143	21	31.5714
beta-lapachone	3	87	124	16	13.75
bioavailability	3	124	223	28	17.1429
biocompatibility	3	66	109	16	19.375
biodistribution	3	70	115	15	15.2667
biogenesis	1	84	121	16	26.125
biological evaluation	5	119	329	50	7.72
biology	1	90	135	21	13.8095
biomarkers	1	129	218	33	17.7879
biomedical applications	3	76	134	23	30.9565
biosensor	3	55	93	20	13.95
biosynthesis	3	78	139	22	27.5
bladder-cancer	2	57	106	16	6.75
blood	2	91	169	25	10.16
blood-brain-barrier	2	82	125	18	44.6667
brain	2	76	111	16	7.6875
brca1	1	93	154	21	21.9048
breast	5	165	312	47	13.3191
breast neoplasms	2	70	103	15	9.2667
breast-cancer	1	593	14550	2086	19.3154
breast-cancer cells	1	478	3699	533	18.9193
breast-cancer patients	2	112	170	29	14.4138
breast-cancer risk	2	80	170	29	59.7586
c-myc	1	131	243	30	27.5667
cadmium	1	108	207	23	13.5217
calcium	4	126	265	37	16.5676
cancer	3	547	4500	621	21.6602
cancer stem-cells	1	163	379	49	22.4082
cancer therapy	3	166	364	48	14.2708
cancer-associated fibroblasts	1	68	127	15	35.8667
cancer-cells	3	475	2888	376	17.5532
cancer-chemotherapy	3	71	108	15	18.4667
cancer-therapy	3	213	578	82	24.8293
carbon nanotubes	3	102	195	27	25.7037
carcinogenesis	1	216	525	66	31.0909
carcinoma	1	344	1547	200	16.305
carcinoma-cells	1	252	986	125	18.568
cardiac dysfunction	2	72	156	21	45.5714
cardiac mitochondria	2	91	190	22	21.5
cardiomyocyte apoptosis	2	79	158	18	25.0556
cardiomyocytes	2	203	759	89	17.8202
cardiomyopathy	2	182	715	84	17.0238
cardioprotection	2	170	518	58	30.1552
cardiotoxicity	2	348	2588	307	19.2606
cardiovascular-disease	2	92	154	26	9.0769
caspase activation	4	89	166	19	18.4737
caspase-3	4	172	413	45	10.7111
caspases	4	173	437	50	19.12
catalase	2	208	590	73	15.0822
caveolin-1	1	73	144	16	63.375
cell apoptosis	3	87	124	18	9
cell lung-cancer	1	141	255	39	24.359
cell viability	3	85	128	16	11.25
cell-cycle	5	265	915	110	16.2
cell-cycle arrest	4	255	886	109	19.8532
cell-death	2	374	1574	199	19.7387
cell-growth	1	90	144	20	30.1
cell-lines	5	185	355	47	16.4681
cell-proliferation	1	192	459	59	15.2203
cell-survival	1	99	144	18	22.2222
cells	3	504	4111	576	15.9375
cellular senescence	1	115	212	29	30.4138
cellular uptake	3	114	215	30	28.8667
central-nervous-system	2	71	152	22	27.9091
chemistry	3	131	233	41	9.9024
chemoprevention	4	179	476	60	24.9667
chemoresistance	1	178	374	42	13.6905
chemotherapy	3	484	3190	413	16.3123
childhood-cancer	2	68	127	16	42.8125
cisplatin	6	306	1150	141	11.078
cisplatin resistance	6	77	121	16	11.5
cleavage	5	111	184	24	8.4583
co-delivery	3	122	368	49	13.3469
colon-cancer	1	224	602	79	18.8228
colon-cancer cells	1	99	160	19	17.9474
colorectal-cancer	1	272	907	122	14.6721
combination	3	267	940	118	10.3644
combination therapy	3	147	439	56	13.5893
comet assay	2	155	341	44	12.0227
complex-i	2	90	128	18	28.8333
complexes	3	218	509	74	12.9189
congestive-heart-failure	2	86	174	22	66.3636
conjugate	3	62	129	18	5.1667
constituents	5	102	191	26	15.8462
contributes	1	120	232	29	16.7586
controlled-release	3	98	235	34	20.6176
copper	4	163	435	57	18.8596
copper(ii) complexes	5	53	99	20	15.4
crystal-structure	5	91	172	34	17.3824
curcumin	5	246	884	103	19.1942
cycle	4	157	366	45	15.3333
cycle arrest	4	272	1180	139	16.8417
cyclin d1	1	94	147	20	29.75
cyclooxygenase-2	2	88	136	18	21.5
cyclophosphamide	2	265	1196	177	11.0791
cytochrome-c	4	197	524	63	26.4127
cytochrome-c release	2	134	260	31	27.4194
cytochrome-c-oxidase	1	57	89	15	37.8667
cytokines	2	106	204	27	13.037
cytotoxic activity	5	75	103	17	16
cytotoxicity	5	425	2718	376	16.359
damage	2	306	1254	163	17.5521
daunorubicin	2	93	167	20	15.5
death	4	404	3153	385	19.239
degradation	3	196	392	64	18.3438
delivery	3	288	1529	215	14.9256
dendritic cells	3	65	90	15	37.8667
dependent apoptosis	4	78	122	15	19.3333
derivatives	5	189	599	91	13.022
design	3	143	378	57	10.193
dexrazoxane	2	94	222	26	30.2308
diagnosis	1	70	103	16	10
differentiation	1	203	513	74	16.6216
dilated cardiomyopathy	2	69	117	15	20.8667
discovery	5	72	114	17	23.7647
disease	2	240	673	97	10.0412
disulfiram	4	73	119	15	30.6
dna	5	226	632	94	15.0106
dna methylation	1	93	150	24	26.5833
dna-binding	5	116	247	38	8.2105
dna-damage	1	463	3113	408	23.9828
dna-damage response	1	143	275	41	18.6585
dna-repair	1	154	327	46	20.0435
docetaxel	3	124	237	27	10.4444
docosahexaenoic acid	2	86	151	19	20.2632
double-strand breaks	1	80	120	18	22.9444
down-regulation	1	310	1253	155	21.0387
doxorubicin	2	540	7646	978	15.7413
doxorubicin cardiotoxicity	2	199	573	82	23.6707
doxorubicin-induced cardiomyopathy	2	90	147	20	22.4
drug discovery	5	94	136	19	14.6842
drug-delivery	3	316	1990	281	20.6121
drug-release	3	65	136	20	8.55
drug-resistance	1	320	1351	170	18.7412
drugs	3	245	742	105	14.219
dysfunction	2	248	834	105	16.0857
e-cadherin	1	108	214	29	19.7241
efficacy	3	198	483	65	13.9077
efficient	3	74	174	27	11.7407
egfr	1	111	211	28	12.5357
emt	1	227	802	104	26.3846
endoplasmic-reticulum	1	117	197	26	19.2308
endoplasmic-reticulum stress	4	236	803	99	24.3434
endothelial growth-factor	1	170	390	57	30.6491
endothelial-cells	1	211	495	65	20.5077
enzymes	2	100	161	20	16.7
epidermal-growth-factor	1	81	134	17	16.8824
epirubicin	2	73	123	15	11.5333
epithelial-cells	1	180	504	74	18.4865
er stress	4	137	401	46	12.6739
erk	1	161	383	40	28.825
escherichia-coli	3	73	127	21	22.4286
essential oil	5	66	107	15	9.4667
estrogen	1	175	393	55	13.5636
estrogen-receptor	1	200	462	59	19.7966
estrogen-receptor-alpha	1	101	179	26	18.9231
exercise	2	77	119	18	16.2222
exposure	2	120	218	30	18.6667
expression	1	541	6573	866	16.7979
extracellular-matrix	1	64	93	15	31.8667
extracts	5	240	841	111	11.8378
factor-kappa-b	1	182	390	48	22.875
family	1	126	231	29	15.1724
ferroptosis	1	102	183	22	8.6364
fibroblasts	1	150	297	36	26.0833
flavonoids	5	232	722	92	14.25
fluorescence	3	98	165	28	19.8571
free-radicals	2	349	1282	159	40.6667
gastric-cancer	1	208	517	67	14.5075
gemcitabine	3	105	176	22	9.6364
gene delivery	3	69	156	23	26.3478
gene-expression	1	405	1989	282	23.844
generation	3	260	802	103	16.6214
genes	1	299	1011	142	19.4437
genetic polymorphisms	2	88	184	27	13.1852
genistein	4	118	235	28	10.6071
genomic instability	1	65	109	16	46.9375
genotoxicity	2	139	372	48	12.0417
glioblastoma	4	137	250	31	15.1935
glioma	4	117	202	21	16.2857
glioma-cells	1	104	176	23	28
glucose	3	58	73	15	15.2
glucose-metabolism	1	93	159	23	16.0435
glutathione	2	331	1611	198	13.1061
glutathione depletion	4	82	135	16	15.25
glutathione-peroxidase	2	188	563	75	16.84
glutathione-s-transferase	2	88	157	22	18.5455
glycolysis	1	172	444	55	37.3273
gold nanoparticles	3	158	410	64	22.2812
gold nanorods	3	67	148	19	24.5263
graphene oxide	3	105	250	36	17.7222
green synthesis	3	66	136	19	11.6842
green tea	5	105	194	29	19.2414
growth	1	440	3379	437	17.4027
growth-factor	1	169	370	53	33.0566
growth-factor receptor	1	162	362	56	33.2857
growth-factor-beta	1	75	123	18	13.5556
growth-inhibition	4	101	172	22	21.9091
h2o2	3	103	158	24	17.75
h9c2 cells	2	82	176	19	18.3158
head	1	89	133	18	23.4444
heart	2	196	735	88	24.8523
heart-failure	2	223	964	123	29.8455
heme oxygenase-1	1	149	301	37	12.027
hepatocellular-carcinoma	1	275	922	126	14.2063
hepatocellular-carcinoma cells	1	82	120	15	23.4667
hepatotoxicity	2	163	486	55	13.2182
hepg2 cells	4	96	147	20	17.45
her2	1	96	156	21	18.1429
human breast-cancer	1	185	452	64	32.9062
human health	2	66	99	16	12.375
human hepatocellular-carcinoma	1	62	90	15	31.6667
hydrogen sulfide	2	65	128	15	20.8667
hydrogen-peroxide	3	483	3372	500	27.942
hyperthermia	3	77	131	16	7
hypoxia	1	290	984	128	25.125
hypoxia-inducible factor-1-alpha	1	81	133	16	35.8125
identification	1	270	743	110	16.6091
immunotherapy	3	113	194	29	22.8966
impact	2	78	123	19	7.3158
in-situ	3	72	100	15	35.3333
in-vitro	3	537	5800	779	16.9512
in-vivo	3	457	2364	325	21.8923
inactivation	1	98	166	21	13.8571
indocyanine green	3	67	174	22	15.1364
induced apoptosis	4	419	2591	323	20.4582
induced cardiomyopathy	2	179	751	87	35.1149
induced cardiotoxicity	2	266	1169	136	18.6176
induced cytotoxicity	2	128	290	36	15.6944
induced hepatotoxicity	2	86	181	22	11.5909
induced nephrotoxicity	2	93	191	22	5.9545
induced oxidative stress	2	236	660	81	23.5309
induction	4	388	2186	269	14.7993
inflammation	2	371	1652	206	25.7718
inhibition	5	499	4051	503	17.8489
inhibitors	5	295	1060	141	13.3546
inhibits proliferation	4	72	112	15	8.6
injury	2	196	699	89	11.9775
insulin-resistance	2	94	141	20	23.55
intracellular delivery	3	73	173	26	17.1538
invasion	1	213	775	99	16.8283
involvement	4	198	509	59	13.5254
ionizing-radiation	1	144	315	46	28.1739
iron	2	177	365	48	13.5625
irradiation	3	107	183	31	12.9032
ischemia	2	63	109	15	16.0667
ischemia-reperfusion injury	2	173	457	63	33.7302
jnk	1	168	465	51	19.7255
kappa-b	1	186	435	55	19.2364
kappa-b activation	1	108	187	30	48.5
kidney	2	76	148	17	9.5882
kinase	1	236	742	87	18.5287
leaves	5	73	109	16	15.0625
leukemia	4	149	335	42	12.9286
leukemia-cells	4	176	403	48	22.25
life-span	1	94	146	19	30.2105
ligands	5	135	255	40	10.525
light	3	65	99	15	11.5333
lipid-peroxidation	2	332	1786	235	17.434
lipoic acid	2	70	124	15	13.1333
liposomes	3	161	399	54	19.6852
liver	2	180	483	60	13.1833
liver-injury	2	77	115	15	8.4667
localization	3	106	169	24	10.75
lung	2	87	146	17	11.4706
lung-cancer	1	337	1504	194	19.5052
lymphoma	2	82	128	18	9.5
macrophages	3	122	246	33	23.1515
magnetic nanoparticles	3	66	118	16	33.75
malondialdehyde	2	79	157	18	10.8889
mammalian-cells	1	93	137	21	22.8095
management	2	76	118	17	11.3529
map kinase	4	183	524	62	15.3871
matrix metalloproteinases	1	143	282	32	19.5
mcf-7 cells	5	319	1267	156	15.5385
mda-mb-231 cells	4	126	261	33	12.7273
mechanisms	4	532	4418	569	15.8822
mediated apoptosis	4	157	334	42	20.4286
medicinal-plants	5	63	123	18	11.3889
melanoma-cells	1	196	486	60	24.6167
melatonin	2	173	469	56	22.2679
membrane	3	95	163	23	16.7826
membrane permeabilization	4	65	97	15	14.6667
mesenchymal transition	1	115	240	30	22.6667
mesoporous silica nanoparticles	3	124	344	50	22.06
messenger-rna	1	147	269	37	24.8649
metabolic syndrome	2	68	94	16	32.75
metabolism	1	372	1682	232	17.9914
metabolites	5	69	107	15	9.0667
metabolomics	1	64	85	16	9.25
metal-complexes	5	76	139	28	17.6071
metallothionein	2	83	157	18	15.5
metastasis	1	338	1679	214	21.2336
metastatic breast-cancer	1	128	227	35	30.2286
metformin	1	169	395	43	19.7674
methylation	1	81	133	20	25.95
mice	2	294	1084	143	16.4615
micelles	3	134	491	68	13.3382
microenvironment	1	148	354	45	32.1333
micrornas	1	139	317	42	15.0476
migration	1	243	832	102	12.7941
mitochondrial	1	477	3520	434	21.5599
mitochondrial biogenesis	1	122	197	24	18.625
mitochondrial dysfunction	2	258	730	89	17.6854
mitochondrial membrane potential	5	151	310	40	16.475
mitochondrial pathway	4	94	157	20	11.95
mitochondrial permeability transition	4	111	202	27	27.4444
mitochondrial respiration	1	90	125	16	24.375
mitochondrial ros	1	77	122	16	8.375
mitophagy	1	80	153	18	33.1667
mnsod	2	297	1448	202	26.0446
model	2	168	379	53	17.6604
modulation	4	228	609	74	14.3784
molecular docking	5	85	134	24	12.7917
molecular-mechanisms	2	260	647	89	15
molecular-modes	5	26	114	15	23.9333
mortality	2	89	141	21	22.381
mouse model	2	137	274	41	20.4878
mtor	1	107	220	26	15.1923
multidrug-resistance	3	304	1294	165	20.8364
mutations	1	177	426	63	21.6984
myocardial-infarction	2	131	276	38	13.5789
n-acetylcysteine	2	131	226	29	36.5172
n-terminal kinase	1	76	127	15	23.3333
nadph oxidase	1	197	505	66	20.697
nanocarriers	3	131	376	53	13.434
nanocrystals	3	82	170	27	18.9259
nanomaterials	3	100	209	31	20.3548
nanomedicine	3	159	412	52	18
nanoparticles	3	353	2766	405	15.558
nanoplatform	3	65	104	15	14.0667
nanostructures	3	50	70	15	15.6667
nanotechnology	3	87	142	19	22.7368
natural-products	5	146	342	47	13.1702
near-infrared light	3	66	160	24	28.875
neck-cancer	1	81	112	16	32.125
necroptosis	1	82	137	16	8.0625
necrosis	4	167	410	48	12.7292
necrosis-factor-alpha	2	118	219	29	25.2069
negative breast-cancer	1	85	111	16	7.0625
nephrotoxicity	2	127	379	43	12.5581
neuroblastoma	1	79	132	15	18.0667
nf-kappa-b	1	441	2662	337	28.4065
nitric-oxide	2	329	1284	171	19.3626
nitric-oxide synthase	2	226	652	85	37.4235
nonsteroidal antiinflammatory drugs	5	71	114	19	19.7368
nrf2	1	240	767	98	14.5816
obesity	2	92	164	24	9.9167
osteosarcoma	4	108	233	26	13.1154
ovarian-cancer	1	264	823	105	16.7048
ovarian-cancer cells	5	77	119	15	22.6667
overexpression	1	234	771	95	18.8105
oxidase	2	82	128	16	12.9375
oxidation	3	117	195	38	15.6579
oxidative damage	2	162	315	41	39.0488
oxidative dna-damage	1	102	198	31	32.3871
oxidative stress	2	597	13830	1851	21.5554
oxide	3	75	150	26	20.0385
oxygen	3	211	527	71	14.2113
oxygen species production	1	122	232	31	24.871
oxygen species ros	1	95	148	17	18.6471
p-glycoprotein	5	223	743	98	18.6633
p21	4	79	132	15	19.6667
p38 mapk	1	174	391	43	13.4884
p53	4	322	1486	189	19.0847
paclitaxel	3	364	1825	245	16.2449
pancreatic-cancer	1	209	502	74	18.527
parkinsons-disease	2	73	117	19	23.7895
pathogenesis	5	80	120	18	13.1667
pathways	4	453	3464	426	14.5704
pdt	3	74	124	16	14.6875
peptide	3	75	102	15	22.1333
permeability	3	83	130	19	10.9474
permeability transition pore	2	172	407	51	20.7647
peroxynitrite	2	108	231	28	18.4286
ph	3	118	276	41	16
pharmacokinetics	3	137	241	34	20.5294
phase-i	3	104	167	24	16.625
phase-ii trial	1	196	432	64	16.3594
phenolic-compounds	5	107	193	29	19.2069
phenotype	1	105	184	24	14.3333
phosphorylation	1	287	1028	128	15.6328
photodynamic therapy	3	285	1805	261	17.8467
photosensitizers	3	155	520	76	18.8421
photothermal therapy	3	149	587	83	18.8916
phytochemicals	5	102	169	21	18.2381
pi3k/akt	4	91	174	20	11.7
piperlongumine	4	84	145	16	14.125
plasma	2	109	205	27	15.5556
platform	3	75	164	29	15
plumbagin	4	83	177	21	21
poly(adp-ribose) polymerase	1	78	119	18	20.1111
polycyclic aromatic-hydrocarbons	1	55	95	17	23.1765
polymer	3	83	173	27	18.4074
polymeric micelles	3	114	261	39	14.7436
polymeric nanoparticles	3	90	181	25	16.04
polymorphisms	2	114	433	65	10.3385
polyphenols	5	150	343	47	17.0851
polysaccharides	5	93	171	26	24.6923
polyunsaturated fatty-acids	2	82	133	17	24.4706
poor-prognosis	1	74	117	15	31
postmenopausal women	2	52	79	19	17.2632
ppar-gamma	2	80	133	18	12.0556
premature senescence	1	69	116	15	30.6667
prevention	2	240	680	91	23.033
prodrug	3	79	164	22	6.8182
prognosis	1	129	260	35	16.4286
progression	1	250	864	113	15.0619
proliferation	1	401	2588	325	14.5262
promotes	1	116	237	32	11.1562
prostate	2	80	112	16	23.875
prostate-cancer	1	381	1814	248	29.4395
prostate-cancer cells	4	113	215	28	27.4643
proteasome	4	103	178	20	27.85
protects	2	272	1158	136	13.6618
protein-kinase	1	118	221	28	20.75
protein-kinase-c	1	120	233	32	99.2188
proteins	1	384	1790	253	16.5494
proteomics	1	123	210	30	16.4
quantum dots	3	113	233	36	42.8056
quercetin	5	169	430	49	14.1837
radiation	1	175	425	60	15.1333
radiation-therapy	3	230	675	101	14.5347
radioresistance	1	86	146	18	15.5556
radiosensitizer	3	56	110	21	17.2381
rat-heart	2	83	183	24	21.3333
rat-liver	2	79	127	16	15.75
rats	2	312	1405	184	12.7065
reactive oxygen	2	345	1447	189	34.9418
reactive oxygen species (ros)	1	568	6657	813	17.8684
receptors	1	264	800	107	13.6822
redox	3	125	212	25	30.68
redox regulation	1	163	372	50	23.44
reduced graphene oxide	3	57	104	15	25.8667
reductase	2	79	110	15	13.6
reduction	3	107	179	25	15.28
release	3	241	953	134	14.2761
repair	1	156	337	46	19.5217
reperfusion injury	2	71	117	17	12.4706
resistance	1	397	2144	274	17.1861
respiratory-chain	1	99	170	22	33.3182
responses	1	103	176	24	15.4583
resveratrol	2	231	651	77	23.5714
risk	2	242	835	125	11.92
risk-factors	2	93	150	23	34.4348
roles	1	127	250	32	14.5938
ros	1	512	4930	608	17.028
ros production	4	185	429	53	10.1887
selenium	2	193	444	55	13.7636
selenium nanoparticles	3	75	122	15	32.3333
self-renewal	1	97	184	25	18.68
senescence	1	165	425	57	22.4386
sensitivity	1	148	333	41	11.7317
sensor	3	38	64	15	8.8667
serum	2	99	160	23	18.7826
signal-transduction	1	178	433	51	27.9412
signaling pathways	1	347	1628	206	19.5631
silica nanoparticles	3	87	145	25	18.32
silver nanoparticles	3	136	372	49	18.8776
single nucleotide polymorphisms	2	52	101	17	12.8824
singlet oxygen	3	93	196	31	25.2903
sirna	3	91	136	17	25.7647
sirt1	2	90	140	17	17.0588
sirt3	1	81	145	17	21.0588
size	3	98	172	25	15.28
skeletal-muscle	2	109	198	29	24.6207
skin	4	75	109	16	17.5
smooth-muscle-cells	1	95	160	25	23.6
sod	2	107	164	21	14.2381
sod2	2	96	209	25	11.76
solid tumors	3	68	115	17	32.9412
sonodynamic therapy	3	85	247	33	12.8182
squamous-cell carcinoma	1	103	191	31	42.129
src	1	77	134	17	12.2353
stability	3	66	94	15	8.8
stat3	1	141	273	34	12.8235
statistics	1	129	252	31	7.8065
stem-cells	1	278	800	108	21.7222
strategies	3	162	365	52	13.2885
stress	2	388	1693	209	17.0191
sulforaphane	4	86	131	15	27.2
superoxide	2	273	894	122	18.5
superoxide-dismutase	2	400	2194	303	20.429
supplementation	2	115	205	26	14.7692
suppression	7	215	543	65	10.3231
survival	1	296	1111	147	13.5714
survivin	4	100	170	19	15.9474
susceptibility	2	95	252	38	13.7105
synergism	3	90	149	16	13.75
system	3	193	414	65	16.2
systems	3	111	216	32	16.5
t-cells	3	66	92	18	15.2222
tamoxifen	1	190	464	57	18.0526
targeted delivery	3	82	139	20	27.55
targets	4	235	625	82	14.9634
taxol	4	101	189	25	16.48
testis	2	61	128	17	12.7059
tgf-beta	1	106	238	32	21.3438
theranostics	3	72	126	18	23.8333
therapeutic target	1	118	210	30	22.9667
therapeutics	3	84	141	19	14.4737
therapy	3	460	2782	366	16.1148
thioredoxin	1	137	274	33	16.2424
thioredoxin reductase	1	119	242	33	17.8182
thymoquinone	2	79	132	17	23.3529
tissues	2	148	282	42	12.4286
tnf alpha	2	155	306	40	16.175
topoisomerase-ii	2	106	189	22	22.4091
toxicity	2	380	2192	279	15.5986
traditional chinese medicine	5	73	104	16	16.4375
transcription	1	170	382	50	35.24
transcription factor nrf2	1	92	162	22	20.5909
transcription factors	1	196	513	67	46.9552
transformation	1	98	159	21	37.381
transgenic mice	2	110	222	31	24.7742
transition	1	97	146	19	26.3158
translocation	1	79	125	15	22.3333
transport	3	61	99	17	20.0588
transporter	5	89	208	31	11.2581
trastuzumab	3	107	161	23	17
triple-negative breast cancer	1	101	171	23	9.1739
tumor hypoxia	3	71	125	17	15.2353
tumor microenvironment	1	144	302	40	32.575
tumor progression	1	132	284	40	30.1
tumor-cells	5	301	1104	147	22.8163
tumor-growth	1	232	790	110	27.3636
tumor-necrosis-factor	2	110	210	29	88.1379
tumor-suppressor	1	131	304	42	30.1905
tumorigenesis	1	142	304	39	18.0256
tumors	3	324	1226	172	16.3081
tyrosine kinase	1	62	102	15	26.6667
tyrosine phosphorylation	1	64	107	15	13.2667
ultrasound	3	81	206	30	13.9
unfolded protein response	4	138	336	41	28.5366
up-conversion nanoparticles	3	67	147	24	20.6667
up-regulation	1	292	1055	135	15.7333
vegf	1	76	156	19	28.1053
vitamin-c	2	159	323	38	12.1842
vitamin-e	2	192	551	65	13.1231
vivo	3	143	331	40	15.2
warburg effect	1	90	171	21	42.5714
water	3	76	111	23	24.087
women	2	100	188	31	10.5806
zinc	2	139	260	32	12.3438
zno nanoparticles	3	72	124	17	16.1765
