# Supplementary material for: A Bibliometric Review of Publications on Oxidative Stress and Chemobrain: 1990–2019
Source: Antioxidants (Basel). 2020 May 18;9(5):439. doi: 10.3390/antiox9050439 (PMC7278845; doi:10.3390/antiox9050439)
Supplement: Supplementary file 1 [file antioxidants-09-00439-s001.zip › Table S5.xlsx]

## Sheet: countries world map data
Table S5. World map publication data 1990-2019
Countries	Publications	Citations	Average Citation per Publication
ARGENTINA	48	824	17.1667
AUSTRALIA	145	3942	27.1862
AUSTRIA	44	1182	26.8636
BELGIUM	49	1629	33.2449
BRAZIL	186	4539	24.4032
CAMEROON	35	99	2.82857
CANADA	300	5348	17.8267
CHILE	33	609	18.4545
CZECH REPUBLIC	69	1417	20.5362
DENMARK	42	1165	27.7381
EGYPT	179	2249	12.5642
ENGLAND	240	6128	25.5333
FINLAND	43	946	22
FRANCE	237	5569	23.4979
GERMANY	317	8214	25.9117
GREECE	43	1264	29.3953
HUNGARY	40	842	21.05
INDIA	772	8905	11.535
IRAN	181	3407	18.8232
IRELAND	32	741	23.1562
ISRAEL	71	1246	17.5493
ITALY	382	9060	23.7173
JAPAN	401	7724	19.2618
MALAYSIA	82	1168	14.2439
MEXICO	28	1306	46.6429
NETHERLANDS	71	2375	33.4507
NORWAY	39	867	22.2308
PAKISTAN	39	962	24.6667
PEOPLES R CHINA	2053	39895	19.4325
POLAND	196	3496	17.8367
PORTUGAL	73	1732	23.726
ROMANIA	26	645	24.8077
RUSSIA	66	1581	23.9545
SAUDI ARABIA	164	1896	11.561
SCOTLAND	51	1066	20.902
SERBIA	48	646	13.4583
SINGAPORE	84	1396	16.619
SLOVAKIA	24	591	24.625
SOUTH AFRICA	34	710	20.8824
SOUTH KOREA	572	7516	13.1399
SPAIN	194	5198	26.7938
SWEDEN	65	1940	29.8462
SWITZERLAND	46	1789	38.8913
TAIWAN	310	4024	12.9806
THAILAND	66	945	14.3182
TURKEY	235	3214	13.6766
USA	2368	43188	18.2382
